# Supplementary material for: Cancer-Related Neuropathic Pain, Chemotherapy-Induced Peripheral Neuropathy and Cognitive Decline in a 5-Year Prospective Study of Patients with Breast Cancer—NEON-BC
Source: Healthcare (Basel). 2023 Dec 9;11(24):3132. doi: 10.3390/healthcare11243132 (PMC10743065; doi:10.3390/healthcare11243132)
Supplement: Supplementary file 1 [file healthcare-11-03132-s001.zip]

Archive with 1 entries (1 files):
- healthcare-2705485-supplementary.pdf
